# Supplementary material for: Effect of Multi-Species Probiotic Supplementation on Fecal Microbiota in Pre-Weaned Holstein Dairy Calves in California
Source: Microorganisms. 2025 Aug 2;13(8):1810. doi: 10.3390/microorganisms13081810 (PMC12388631; doi:10.3390/microorganisms13081810)
Supplement: Supplementary file 1 [file microorganisms-13-01810-s001.zip]

Archive with 38 entries (37 files):
- DESeq2_SummaryTables/
- DESeq2_SummaryTables/DESeq2_SummaryTable_CON_Diarrhea_D14.csv
- DESeq2_SummaryTables/DESeq2_SummaryTable_CON_Diarrhea_D21.csv
- DESeq2_SummaryTables/DESeq2_SummaryTable_CON_Diarrhea_D42.csv
- DESeq2_SummaryTables/DESeq2_SummaryTable_CON_Diarrhea_D7.csv
- DESeq2_SummaryTables/DESeq2_SummaryTable_D14.csv
- DESeq2_SummaryTables/DESeq2_SummaryTable_D21.csv
- DESeq2_SummaryTables/DESeq2_SummaryTable_D42.csv
- DESeq2_SummaryTables/DESeq2_SummaryTable_D7.csv
- DESeq2_SummaryTables/DESeq2_SummaryTable_PRO_Diarrhea_D21.csv
- DESeq2_SummaryTables/DESeq2_SummaryTable_PRO_Diarrhea_D42.csv
- DESeq2_SummaryTables/DESeq2_SummaryTable_PRO_Diarrhea_D7.csv
- DESeq2_SummaryTables/DESeq2_SummaryTable_PRO__Diarrhea_D14.csv
- FigS1_CONSORT.tif
- FigS2_Heatmap.tif
- FigS3A_PROvsCON_D14.tiff
- FigS3B_PROvsCON_D21.tiff
- FigS3C_PROvsCON_D42.tiff
- FigS4A_PROvsCON_D7_Genus.tiff
- FigS4B_PROvsCON_D14_Genus.tiff
- FigS4C_PROvsCON_D21_Genus.tiff
- FigS4D_PROvsCON_D42_Genus.tiff
- FigS5A_Diarrheic_PRO_D7.tiff
- FigS5B_Diarrheic_PRO_D14.tiff
- FigS5C_Diarrheic_CON_D14.tiff
- FigS5D_Diarrheic_PRO_D21.tiff
- FigS5E_Diarrheic_CON_D21.tiff
- FigS5F_Diarrheic_PRO_D42.tiff
- FigS5G_Diarrheic_CON_D42.tiff
- FigS6A_Diarrheic_PRO_D7_Genus.tiff
- FigS6B_Diarrheic_CON_D7_Genus.tiff
- FigS6C_Diarrheic_PRO_D14_Genus.tiff
- FigS6D_Diarrheic_CON_D14_Genus.tiff
- FigS6E_Diarrheic_PRO_D21_Genus.tiff
- FigS6F_Diarrheic_CON_D21_Genus.tiff
- FigS6G_Diarrheic_PRO_D42_Genus.tiff
- FigS6H_Diarrheic_CON_D42_Genus.tiff
- Table S1_Feed nutrient composition.pdf
