# Supplementary material for: Effect of Multi-Species Probiotic Supplementation on Fecal Microbiota in Pre-Weaned Holstein Dairy Calves in California
Source: Microorganisms. 2025 Aug 2;13(8):1810. doi: 10.3390/microorganisms13081810 (PMC12388631; doi:10.3390/microorganisms13081810)
Supplement: Supplementary file 1 [file microorganisms-13-01810-s001.zip › DESeq2_SummaryTables/DESeq2_SummaryTable_CON_Diarrhea_D42.csv]

baseMean	log2FoldChange	lfcSE	stat	pvalue	padj	Kingdom	Phylum	Class	Order	Family	Genus	Species
12.4755121873556	4.45283581540993	1.13776570646153	3.91366675065145	9.09050727932271e-05	0.00780808709195552	d__Bacteria	Spirochaetota	Spirochaetia	Spirochaetales	Spirochaetaceae	Treponema	Treponema_succinifaciens
29.6966502045783	4.59698843281158	1.17557018747756	3.91043298118628	9.21308211440179e-05	0.00780808709195552	d__Bacteria	Firmicutes	Clostridia	Oscillospirales	[Eubacterium]_coprostanoligenes_group	[Eubacterium]_coprostanoligenes_group	Eubacterium_coprostanoligenes
10.2088455206889	4.58693297937848	1.16082901392607	3.95142861209583	7.76860468423477e-05	0.00780808709195552	d__Bacteria	Firmicutes	Clostridia	Oscillospirales	[Eubacterium]_coprostanoligenes_group	[Eubacterium]_coprostanoligenes_group	Clostridiales_bacterium
