# Supplementary material for: Effect of Multi-Species Probiotic Supplementation on Fecal Microbiota in Pre-Weaned Holstein Dairy Calves in California
Source: Microorganisms. 2025 Aug 2;13(8):1810. doi: 10.3390/microorganisms13081810 (PMC12388631; doi:10.3390/microorganisms13081810)
Supplement: Supplementary file 1 [file microorganisms-13-01810-s001.zip › DESeq2_SummaryTables/DESeq2_SummaryTable_CON_Diarrhea_D7.csv]

baseMean	log2FoldChange	lfcSE	stat	pvalue	padj	Kingdom	Phylum	Class	Order	Family	Genus	Species
9.73333333333333	-4.76552538434764	1.12325048701424	-4.24262035889703	2.20924987394386e-05	0.000793318283181704	d__Bacteria	Bacteroidota	Bacteroidia	Bacteroidales	Bacteroidaceae	Bacteroides	Bacteroides_nordii
5.46666666666667	-3.84799076083383	1.02012704006737	-3.77207015371311	0.000161898718992018	0.00357916507241255	d__Bacteria	Firmicutes	Bacilli	Lactobacillales	Lactobacillaceae	Lactobacillus	Lactobacillus_agilis
112.333333333333	-6.28977758050091	1.36285119456213	-4.61516092556366	3.92790840318336e-06	0.000267307743580702	d__Bacteria	Firmicutes	Bacilli	Lactobacillales	Lactobacillaceae	Lactobacillus	Lactobacillus_amylovorus
72.4666666666667	6.75753936142308	1.60168099288341	4.2190295017848	2.45356170056197e-05	0.000793318283181704	d__Bacteria	Fusobacteriota	Fusobacteriia	Fusobacteriales	Fusobacteriaceae	Fusobacterium	Fusobacterium_varium
