# Supplementary material for: Effect of Multi-Species Probiotic Supplementation on Fecal Microbiota in Pre-Weaned Holstein Dairy Calves in California
Source: Microorganisms. 2025 Aug 2;13(8):1810. doi: 10.3390/microorganisms13081810 (PMC12388631; doi:10.3390/microorganisms13081810)
Supplement: Supplementary file 1 [file microorganisms-13-01810-s001.zip › DESeq2_SummaryTables/DESeq2_SummaryTable_D14.csv]

baseMean	log2FoldChange	lfcSE	stat	pvalue	padj	Kingdom	Phylum	Class	Order	Family	Genus	Species
13.2	3.66165304551755	0.839160772696024	4.36347022484563	1.2801537124713e-05	0.000586310400311854	d__Bacteria	Bacteroidota	Bacteroidia	Bacteroidales	Muribaculaceae	Muribaculaceae	uncultured_Porphyromonadaceae
7.8	-2.99999724273176	0.768252907147569	-3.90496048218078	9.42407837570176e-05	0.00269764243504463	d__Bacteria	Firmicutes	Clostridia	Peptostreptococcales-Tissierellales	Peptostreptococcaceae	Clostridioides	Clostridioides_difficile
5.76666666666667	-3.01885641874197	0.767938038419152	-3.9311197879408	8.45511289082948e-05	0.00269764243504463	d__Bacteria	Firmicutes	Negativicutes	Acidaminococcales	Acidaminococcaceae	Acidaminococcus	Acidaminococcus_sp.
20.6	-5.32911707767541	0.927676516146866	-5.74458551544461	9.21464183244876e-09	2.11015297963077e-06	d__Bacteria	Firmicutes	Negativicutes	Veillonellales-Selenomonadales	Veillonellaceae	Megasphaera	Megasphaera_elsdenii
9.93333333333333	4.23776486460156	0.810329560604641	5.22968070107116	1.69803057120487e-07	9.72122502014789e-06	d__Bacteria	Firmicutes	Bacilli	Lactobacillales	Lactobacillaceae	Lactobacillus	Lactobacillus_murinus
44.5333333333333	5.09414338469397	0.927506520298705	5.4922992703635	3.96734357293276e-08	4.21774049418625e-06	d__Bacteria	Firmicutes	Clostridia	Oscillospirales	Ruminococcaceae	Ruminococcus	bacterium_ic1277
