# Supplementary material for: Effect of Multi-Species Probiotic Supplementation on Fecal Microbiota in Pre-Weaned Holstein Dairy Calves in California
Source: Microorganisms. 2025 Aug 2;13(8):1810. doi: 10.3390/microorganisms13081810 (PMC12388631; doi:10.3390/microorganisms13081810)
Supplement: Supplementary file 1 [file microorganisms-13-01810-s001.zip › DESeq2_SummaryTables/DESeq2_SummaryTable_D21.csv]

baseMean	log2FoldChange	lfcSE	stat	pvalue	padj	Kingdom	Phylum	Class	Order	Family	Genus	Species
13.7333333333333	-4.72609999418872	0.833317966276234	-5.67142457675283	1.41614946365479e-08	1.82683280811468e-06	d__Bacteria	Firmicutes	Bacilli	Lactobacillales	Lactobacillaceae	Lactobacillus	Lactobacillus_mucosae
137.666666666667	-7.54477902705211	0.942316437609761	-8.0066299662456	1.17894545364569e-15	3.04167927040587e-13	d__Bacteria	Firmicutes	Bacilli	Lactobacillales	Lactobacillaceae	Lactobacillus	Lactobacillus_amylovorus
8.7	-4.03561998099149	0.832131247411634	-4.84973974183086	1.23623570505218e-06	7.97372029758654e-05	d__Bacteria	Fusobacteriota	Fusobacteriia	Fusobacteriales	Fusobacteriaceae	Fusobacterium	gut_metagenome
3.73333333333333	-2.48239144406415	0.61805336729906	-4.01646779292279	5.90769333610574e-05	0.0019052311008941	d__Bacteria	Firmicutes	Clostridia	Lachnospirales	Lachnospiraceae	Tyzzerella	Tyzzerella_sp.
