# Supplementary material for: Effect of Multi-Species Probiotic Supplementation on Fecal Microbiota in Pre-Weaned Holstein Dairy Calves in California
Source: Microorganisms. 2025 Aug 2;13(8):1810. doi: 10.3390/microorganisms13081810 (PMC12388631; doi:10.3390/microorganisms13081810)
Supplement: Supplementary file 1 [file microorganisms-13-01810-s001.zip › DESeq2_SummaryTables/DESeq2_SummaryTable_D42.csv]

baseMean	log2FoldChange	lfcSE	stat	pvalue	padj	Kingdom	Phylum	Class	Order	Family	Genus	Species
3.40307180576205	2.56666082702812	0.659419939535744	3.89230090439053	9.9297979696663e-05	0.00233350252287158	d__Archaea	Euryarchaeota	Methanobacteria	Methanobacteriales	Methanobacteriaceae	Methanobrevibacter	Methanobrevibacter_wolinii
25.3380864330445	4.52800915032545	0.854681046841369	5.29789348559856	1.17146264650367e-07	1.2977722928043e-05	d__Bacteria	Bacteroidota	Bacteroidia	Bacteroidales	Bacteroidaceae	Bacteroides	Mogibacterium_sp.
14.3053574626381	2.79470879385554	0.769942653042778	3.62976227230817	0.000283682363571718	0.005925809372387	d__Bacteria	Bacteroidota	Bacteroidia	Bacteroidales	Bacteroidaceae	Bacteroides	Bacteroides_sartorii
2.91707533614952	-2.16252633318466	0.622414875468648	-3.4744129975306	0.000511972361998015	0.00916674324339303	d__Bacteria	Bacteroidota	Bacteroidia	Bacteroidales	Tannerellaceae	Parabacteroides	Parabacteroides_chinchillae
16.2582836153289	-3.13738129673235	0.712409105858199	-4.40390398007747	1.06320016041287e-05	0.000650856214510623	d__Bacteria	Spirochaetota	Spirochaetia	Spirochaetales	Spirochaetaceae	Treponema	Treponema_porcinum
31.0783849653631	-2.8736305011359	0.73322217027165	-3.91918113996915	8.8850321636537e-05	0.00233350252287158	d__Bacteria	Actinobacteriota	Actinobacteria	Bifidobacteriales	Bifidobacteriaceae	Bifidobacterium	Bifidobacterium_pseudolongum
85.7687152649473	-1.94573614168541	0.542093474410865	-3.58930006268751	0.000331567018371049	0.00656153678460602	d__Bacteria	Actinobacteriota	Coriobacteriia	Coriobacteriales	Atopobiaceae	Olsenella	Olsenella_umbonata
213.613785290154	8.65675039673604	0.738080192162231	11.728739625671	9.08006213582707e-32	3.41410336307098e-29	d__Bacteria	Firmicutes	Bacilli	Lactobacillales	Lactobacillaceae	Lactobacillus	Lactobacillus_murinus
124.901036863114	2.93738369099185	0.830175147914587	3.5382698438644	0.000402758229400241	0.00757185471272454	d__Bacteria	Firmicutes	Bacilli	Lactobacillales	Lactobacillaceae	Lactobacillus	Lactobacillus_reuteri
190.204999754986	6.59010403451471	1.03698404882793	6.35506789324609	2.08334584914094e-10	3.91669019638496e-08	d__Bacteria	Firmicutes	Bacilli	Lactobacillales	Lactobacillaceae	Lactobacillus	Lactobacillus_amylovorus
