# Supplementary material for: Effect of Multi-Species Probiotic Supplementation on Fecal Microbiota in Pre-Weaned Holstein Dairy Calves in California
Source: Microorganisms. 2025 Aug 2;13(8):1810. doi: 10.3390/microorganisms13081810 (PMC12388631; doi:10.3390/microorganisms13081810)
Supplement: Supplementary file 1 [file microorganisms-13-01810-s001.zip › DESeq2_SummaryTables/DESeq2_SummaryTable_D7.csv]

baseMean	log2FoldChange	lfcSE	stat	pvalue	padj	Kingdom	Phylum	Class	Order	Family	Genus	Species
215.7	4.76858619039825	0.978028478225029	4.87571302530219	1.08416126050189e-06	2.40924724555977e-05	d__Bacteria	Bacteroidota	Bacteroidia	Bacteroidales	Bacteroidaceae	Bacteroides	Bacteroides_plebeius
133.833333333333	-7.87758998514003	0.935844214769612	-8.41762962340837	3.84178101789831e-17	3.84178101789831e-15	d__Bacteria	Firmicutes	Negativicutes	Veillonellales-Selenomonadales	Veillonellaceae	Veillonella	Veillonella_caviae
3.23333333333333	-2.4506596804941	0.712751225852346	-3.43831001842679	0.000585357120037536	0.00731696400046919	d__Bacteria	Firmicutes	Bacilli	Lactobacillales	Lactobacillaceae	Lactobacillus	Lactobacillus_agilis
172.233333333333	8.4240203633751	0.838240799181808	10.0496425032015	9.22012918942901e-24	1.8440258378858e-21	d__Bacteria	Firmicutes	Bacilli	Lactobacillales	Lactobacillaceae	Lactobacillus	Lactobacillus_murinus
11.3333333333333	-4.43740071048307	0.86191465813013	-5.14830635333402	2.6284895115363e-07	7.55571018980189e-06	d__Bacteria	Firmicutes	Bacilli	Lactobacillales	Lactobacillaceae	Lactobacillus	Lactobacillus_amylovorus
11.7	-4.48542183876547	0.886826496284731	-5.05783471463323	4.24043716660076e-07	1.06010929165019e-05	d__Bacteria	Fusobacteriota	Fusobacteriia	Fusobacteriales	Fusobacteriaceae	Fusobacterium	Fusobacterium_varium
112.933333333333	-3.96419122080567	1.03548914898065	-3.82832714829322	0.000129017191999504	0.00172022922666006	d__Bacteria	Fusobacteriota	Fusobacteriia	Fusobacteriales	Fusobacteriaceae	Fusobacterium	Fusobacterium_mortiferum
259.166666666667	-6.74126995452176	0.95002138733775	-7.09591388612087	1.28499475980978e-12	8.56663173206518e-11	d__Bacteria	Firmicutes	Clostridia	Clostridiales	Clostridiaceae	Clostridium_sensu_stricto_1	Clostridium_perfringens
24.5666666666667	-4.50932264786093	0.876078555901976	-5.14716701770917	2.64449856643066e-07	7.55571018980189e-06	d__Bacteria	Firmicutes	Clostridia	Clostridiales	Clostridiaceae	Clostridium_sensu_stricto_1	Clostridium_butyricum
