# Supplementary material for: Effect of Multi-Species Probiotic Supplementation on Fecal Microbiota in Pre-Weaned Holstein Dairy Calves in California
Source: Microorganisms. 2025 Aug 2;13(8):1810. doi: 10.3390/microorganisms13081810 (PMC12388631; doi:10.3390/microorganisms13081810)
Supplement: Supplementary file 1 [file microorganisms-13-01810-s001.zip › DESeq2_SummaryTables/DESeq2_SummaryTable_PRO_Diarrhea_D42.csv]

baseMean	log2FoldChange	lfcSE	stat	pvalue	padj	Kingdom	Phylum	Class	Order	Family	Genus	Species
11.6343013916099	4.50978429781674	1.14957409792401	3.92300444656927	8.7451536660858e-05	0.00479525926023705	d__Bacteria	Bacteroidota	Bacteroidia	Bacteroidales	Bacteroidaceae	Bacteroides	Bacteroides_caccae
9.70096805827657	4.23333456795372	1.12219407179053	3.77237295613155	0.000161702306547779	0.00760000840774562	d__Bacteria	Bacteroidota	Bacteroidia	Bacteroidales	Tannerellaceae	Parabacteroides	Parabacteroides_distasonis
373.193405637592	3.17299104412633	0.697888030647783	4.54656177607911	5.45293698473726e-06	0.00044850406699464	d__Bacteria	Firmicutes	Clostridia	Oscillospirales	Ruminococcaceae	Ruminococcus	bacterium_ic1277
177.734866110046	-8.34395196353831	1.30471559871549	-6.39522664690532	1.60309389127535e-10	5.2741789022959e-08	d__Bacteria	Firmicutes	Clostridia	Oscillospirales	[Eubacterium]_coprostanoligenes_group	[Eubacterium]_coprostanoligenes_group	Eubacterium_coprostanoligenes
