# Supplementary material for: Effect of Multi-Species Probiotic Supplementation on Fecal Microbiota in Pre-Weaned Holstein Dairy Calves in California
Source: Microorganisms. 2025 Aug 2;13(8):1810. doi: 10.3390/microorganisms13081810 (PMC12388631; doi:10.3390/microorganisms13081810)
Supplement: Supplementary file 1 [file microorganisms-13-01810-s001.zip › DESeq2_SummaryTables/DESeq2_SummaryTable_PRO__Diarrhea_D14.csv]

baseMean	log2FoldChange	lfcSE	stat	pvalue	padj	Kingdom	Phylum	Class	Order	Family	Genus	Species
82	-5.00203872983812	1.36682418313095	-3.6596065474786	0.000252602798097043	0.00283373155613679	d__Bacteria	Desulfobacterota	Desulfovibrionia	Desulfovibrionales	Desulfovibrionaceae	Desulfovibrio	Desulfovibrio_piger
38.2	-6.13184302894182	1.20483093215795	-5.08938048092705	3.59235189607445e-07	8.71145334798053e-06	d__Bacteria	Bacteroidota	Bacteroidia	Bacteroidales	Bacteroidaceae	Bacteroides	Bacteroidaceae_bacterium
4.8	-3.39231256476293	0.986680415170911	-3.4381067188562	0.000585796781998159	0.00516207592125956	d__Bacteria	Bacteroidota	Bacteroidia	Bacteroidales	Bacteroidaceae	Bacteroides	Bacteroides_caccae
6.06666666666667	-3.77258288080109	1.08605658097212	-3.47365224510151	0.0005134259944587	0.00474307823452322	d__Bacteria	Bacteroidota	Bacteroidia	Bacteroidales	Bacteroidaceae	Bacteroides	Bacteroides_ovatus
5.06666666666667	-3.48112137984341	1.0160178729198	-3.42624029815488	0.000611998691695721	0.00516207592125956	d__Bacteria	Firmicutes	Negativicutes	Acidaminococcales	Acidaminococcaceae	Acidaminococcus	Acidaminococcus_sp.
21.3333333333333	-5.6957940115886	1.28435104717476	-4.43476417457508	9.21731305045388e-06	0.000162559884708005	d__Bacteria	Firmicutes	Negativicutes	Veillonellales-Selenomonadales	Veillonellaceae	Megasphaera	Megasphaera_elsdenii
14.6	-5.12927128827655	1.23019300122839	-4.16948501833029	3.05288682326765e-05	0.000455584649010711	d__Bacteria	Firmicutes	Negativicutes	Veillonellales-Selenomonadales	Selenomonadaceae	Anaerovibrio	Anaerovibrio_sp.
263.4	-7.23322581730157	1.40755134870482	-5.13887171786473	2.76392997624407e-07	7.6600345055907e-06	d__Bacteria	Firmicutes	Bacilli	Lactobacillales	Lactobacillaceae	Lactobacillus	Lactobacillus_murinus
143.933333333333	-8.48513223333433	1.45451374950275	-5.83365556787284	5.42260011903097e-09	2.10396884618402e-07	d__Bacteria	Firmicutes	Bacilli	Lactobacillales	Lactobacillaceae	Lactobacillus	Lactobacillus_amylovorus
18.4	-5.47572123793321	1.21617784176916	-4.50240174575764	6.71898196869627e-06	0.000144831389103008	d__Bacteria	Firmicutes	Clostridia	Lachnospirales	Lachnospiraceae	Lachnoclostridium	[Clostridium]_scindens
